# Supplementary material for: The Influence of Colloidal Properties of Carbon Black on Static and Dynamic Mechanical Properties of Natural Rubber
Source: Polymers (Basel). 2022 Mar 16;14(6):1194. doi: 10.3390/polym14061194 (PMC8951755; doi:10.3390/polym14061194)
Supplement: Supplementary file 1 [file polymers-14-01194-s001.zip]

Archive with 1 entries (1 files):
- polymers-1589724-supplementary-done.pdf
